# Supplementary material for: Vascular Heparan Sulfate and Amyloid-β in Alzheimer’s Disease Patients
Source: Int J Mol Sci. 2024 Apr 2;25(7):3964. doi: 10.3390/ijms25073964 (PMC11012074; doi:10.3390/ijms25073964)
Supplement: Supplementary file 1 [file ijms-25-03964-s001.zip]

Archive with 1 entries (1 files):
- ijms-2887843-supplementary.pdf
